# Supplementary material for: Alterations in mucosa branched N-glycans lead to dysbiosis and downregulation of ILC3: a key driver of intestinal inflammation
Source: Gut Microbes. 2025 Feb 7;17(1):2461210. doi: 10.1080/19490976.2025.2461210 (PMC11810091; doi:10.1080/19490976.2025.2461210)
Supplement: Supplemental Material [file KGMI_A_2461210_SM2141.zip]

Archive with 2 entries (2 files):
- SupplementaryMaterial_Rodrigues_et_al_15012025.docx
- SF.zip
